# Supplementary material for: Physical Exercise in Myasthenia Gravis: A Systematic Review
Source: Healthcare (Basel). 2026 Apr 20;14(8):1100. doi: 10.3390/healthcare14081100 (PMC13115947; doi:10.3390/healthcare14081100)
Supplement: Supplementary file 1 [file healthcare-14-01100-s001.zip]

Archive with 1 entries (1 files):
- healthcare-4175412-supplementary.pdf
